# Supplementary material for: Argan Callus Extract Restores Skin Cells via AMPK-Dependent Regulation of Energy Metabolism, Autophagy, and Inflammatory Pathways
Source: Antioxidants (Basel). 2025 Jun 28;14(7):804. doi: 10.3390/antiox14070804 (PMC12291937; doi:10.3390/antiox14070804)
Supplement: Supplementary file 1 [file antioxidants-14-00804-s001.zip]

Archive with 1 entries (1 files):
- antioxidants-3662840-supplementary.pdf
